# Supplementary material for: Eating Disorders in People Who Identify as Gender-Diverse: Associations Between Gender Diversity, Eating Disorder Diagnosis, Minority Stress Experiences and Mental Health Comorbidity
Source: Nutrients. 2026 Jan 30;18(3):458. doi: 10.3390/nu18030458 (PMC12899334; doi:10.3390/nu18030458)
Supplement: Supplementary file 1 [file nutrients-18-00458-s001.zip]

Archive with 1 entries (1 files):
- nutrients-4029744-supplementary.pdf
